# Supplementary material for: Ethanol Production from Wheat Straw Hydrolysate by Issatchenkia Orientalis Isolated from Waste Cooking Oil
Source: J Fungi (Basel). 2021 Feb 6;7(2):121. doi: 10.3390/jof7020121 (PMC7915885; doi:10.3390/jof7020121)
Supplement: Supplementary file 1 [file jof-07-00121-s001.zip]

Archive with 5 entries (5 files):
- Supplementary Figure S2.pdf
- Supplementary Figure S3.pdf
- Supplementary Figure S4.pdf
- Supplementary Table S1.pdf
- Supplementary Figure S1.pdf
